# Supplementary material for: Differential Expression and Target Gene Analysis of PBMC-Derived microRNAs as Prognostic Biomarkers in Acute Lymphoblastic Leukemia
Source: Int J Mol Sci. 2026 Apr 27;27(9):3868. doi: 10.3390/ijms27093868 (PMC13163416; doi:10.3390/ijms27093868)
Supplement: Supplementary file 1 [file ijms-27-03868-s001.zip]

Archive with 2 entries (2 files):
- ijms-4233275-Supplementary Materials.pdf
- Informed Consent Blank version.pdf
